# Supplementary material for: Electrochemical Determination of Uric Acid Using a Nanocomposite Electrode with Molybdenum Disulfide/Multiwalled Carbon Nanotubes (MoS2@MWCNT)
Source: Nanomaterials (Basel). 2024 May 30;14(11):958. doi: 10.3390/nano14110958 (PMC11173421; doi:10.3390/nano14110958)
Supplement: Supplementary file 1 [file nanomaterials-14-00958-s001.zip]

Archive with 1 entries (1 files):
- nanomaterials-2997527-supplementary.pdf
